# Supplementary material for: Study on the Potential for Stimulating Mulberry Growth and Drought Tolerance of Plant Growth-Promoting Fungi
Source: Int J Mol Sci. 2023 Feb 17;24(4):4090. doi: 10.3390/ijms24044090 (PMC9966926; doi:10.3390/ijms24044090)
Supplement: Supplementary file 1 [file ijms-24-04090-s001.zip]

Archive with 1 entries (1 files):
- ijms-2121647-supplementary.pdf
